# Supplementary material for: GOS Ameliorates Nonalcoholic Fatty Liver Disease Induced by High Fat and High Sugar Diet through Lipid Metabolism and Intestinal Microbes
Source: Nutrients. 2022 Jul 1;14(13):2749. doi: 10.3390/nu14132749 (PMC9268751; doi:10.3390/nu14132749)
Supplement: Supplementary file 1 [file nutrients-14-02749-s001.zip]

Archive with 3 entries (3 files):
- nutrients-1780037-supplementary.pdf
- Supplementary File S1.xlsx
- Supplementary File S2.xlsx
