# Supplementary material for: GOS Ameliorates Nonalcoholic Fatty Liver Disease Induced by High Fat and High Sugar Diet through Lipid Metabolism and Intestinal Microbes
Source: Nutrients. 2022 Jul 1;14(13):2749. doi: 10.3390/nu14132749 (PMC9268751; doi:10.3390/nu14132749)
Supplement: Supplementary file 1 [file nutrients-14-02749-s001.zip › Supplementary File S1.xlsx]

## Sheet: Sheet1
Differential metabolites in mice in the control group and model group
SN	Index	Compounds	Class	VIP	Fold_Change
1	LIPID-N-0001	13-oxoODE	Eicosanoid	1.37433	0.170172
2	LIPID-N-0002	9-oxoODE	Eicosanoid	1.34646	0.176023
3	LIPID-N-0005	12,13-EpOME	Eicosanoid	1.34135	0.229953
4	LIPID-N-0006	9,10-EpOME	Eicosanoid	1.35455	0.224365
5	LIPID-N-0009	9,10-DiHOME	Eicosanoid	1.36442	0.129312
6	LIPID-N-0017	11,12-EET	Eicosanoid	1.15733	0.473014
7	LIPID-N-0018	14,15-EET	Eicosanoid	1.28474	0.365444
8	LIPID-N-0020	8,9-EET	Eicosanoid	1.09544	0.413825
9	LIPID-N-0021	(±)12-HETE	Eicosanoid	1.21767	0.389213
10	LIPID-N-0022	(±)15-HETE	Eicosanoid	1.22913	0.388215
11	LIPID-N-0026	(±)5-HETE	Eicosanoid	1.16889	0.408235
12	LIPID-N-0027	(±)8-HETE	Eicosanoid	1.29438	0.286081
13	LIPID-N-0029	11(S)-HETE	Eicosanoid	1.19628	0.476301
14	LIPID-N-0041	16(17)-EpDPE	Eicosanoid	1.21747	0.306272
15	LIPID-N-0045	14(S)-HDHA	Eicosanoid	1.20064	0.342251
16	LIPID-N-0058	PGD1	Eicosanoid	1.2217	0.401814
17	LIPID-N-0073	FFA(5:0)	FFA	1.26499	2.17875
18	LIPID-N-0080	FFA(14:0)	FFA	1.33354	2.65669
19	LIPID-N-0083	FFA(17:0)	FFA	1.34882	0.38096
20	LIPID-N-0085	FFA(20:0)	FFA	1.26025	2.40356
21	LIPID-N-0087	FFA(22:0)	FFA	1.21703	2.51879
22	LIPID-N-0095	FFA(20:1)	FFA	1.28337	2.12768
23	LIPID-N-0096	FFA(22:1)	FFA	1.37534	4.21781
24	LIPID-N-0098	FFA(16:2)	FFA	1.38321	0.0866878
25	LIPID-N-0101	FFA(22:2)	FFA	1.34791	2.78544
26	LIPID-N-0103	FFA(18:3)	FFA	1.34928	0.294286
27	LIPID-N-0106	FFA(18:4)	FFA	1.37972	0.158353
28	LIPID-N-0114	FFA(24:6)	FFA	1.18622	2.45865
29	LIPID-N-0118	LPC(14:0/0:0)	LPC	1.34152	4.31134
30	LIPID-N-0127	LPC(20:1/0:0)	LPC	1.33485	2.77326
31	LIPID-N-0137	LPC(20:5/0:0)	LPC	1.29716	4.16404
32	LIPID-N-0139	LPE(0:0/14:0)	LPE	1.31138	4.02296
33	LIPID-N-0154	LPE(0:0/20:5)	LPE	1.19721	2.79505
34	LIPID-N-0176	PC(16:0/14:0)	PC	1.35328	4.38205
35	LIPID-N-0190	PC(18:0/14:1)	PC	1.29632	0.447174
36	LIPID-N-0191	PC(14:0/18:1)	PC	1.36615	6.39425
37	LIPID-N-0196	PC(18:0/18:1)	PC	1.36268	2.08308
38	LIPID-N-0206	PC(18:0/20:1)	PC	1.2894	2.17644
39	LIPID-N-0235	PC(18:0/20:2)	PC	1.35513	2.50859
40	LIPID-N-0254	PC(16:0/20:3)	PC	1.37767	2.71245
41	LIPID-N-0258	PC(18:0/20:3)	PC	1.39534	3.53402
42	LIPID-N-0259	PC(20:1/18:2)	PC	1.24947	2.32218
43	LIPID-N-0269	PC(20:4/12:0)	PC	1.41195	983.272
44	LIPID-N-0283	PC(16:1/20:3)	PC	1.36976	3.84844
45	LIPID-N-0290	PC(20:3/18:1)	PC	1.35315	3.69971
46	LIPID-N-0292	PC(20:0/20:4)	PC	1.24966	2.24899
47	LIPID-N-0305	PC(16:0/20:5)	PC	1.33636	3.29644
48	LIPID-N-0308	PC(18:2/18:3)	PC	1.19429	0.310242
49	LIPID-N-0318	PC(18:2/20:3)	PC	1.30774	3.17448
50	LIPID-N-0332	PC(22:5/14:1)	PC	1.00944	2.0317
51	LIPID-N-0341	PC(18:1/20:5)	PC	1.39262	5.97614
52	LIPID-N-0350	PC(18:2/20:5)	PC	1.28152	3.83975
53	LIPID-N-0355	PC(20:3/20:4)	PC	1.37364	3.95918
54	LIPID-N-0376	PE(14:0/18:1)	PE	1.17541	3.3792
55	LIPID-N-0378	PE(16:1/18:0)	PE	1.16941	2.09167
56	LIPID-N-0388	PE(20:0/18:1)	PE	1.12907	3.46069
57	LIPID-N-0412	PE(20:1/16:1)	PE	1.14489	4.71518
58	LIPID-N-0420	PE(20:1/18:1)	PE	1.19007	2.32339
59	LIPID-N-0467	PE(18:2/18:2)	PE	1.16927	0.329475
60	LIPID-N-0473	PE(18:1/20:3)	PE	1.22218	2.61439
61	LIPID-N-0522	PE(20:5/18:1)	PE	1.00618	2.86008
62	LIPID-N-0546	PE(20:3/20:4)	PE	1.28767	2.37425
63	LIPID-N-0609	PG(20:4/18:2)	PG	1.33051	0.328866
64	LIPID-N-0626	PG(16:1/22:6)	PG	1.32623	3.01092
65	LIPID-N-0628	PG(22:6/18:1)	PG	1.29061	2.32918
66	LIPID-P-0003	Propionyl-carnitine	CAR	1.13186	0.203865
67	LIPID-P-0004	Butyryl-carnitine	CAR	1.06533	0.459607
68	LIPID-P-0006	hydroxybutyryl-carnitine	CAR	1.24916	0.253041
69	LIPID-P-0010	Octanoyl-carnitine	CAR	1.40932	3646.24
70	LIPID-P-0013	Decanoyl-carnitine	CAR	1.23452	0.131205
71	LIPID-P-0014	3-Hydroxy-decanoyl- carnitine	CAR	1.1516	0.219908
72	LIPID-P-0020	Palmitoyl-carnitine	CAR	1.2301	0.101221
73	LIPID-P-0021	3-Hydroxy-hexadecanoyl-carnitine	CAR	1.14852	0.270679
74	LIPID-P-0022	Stearoyl-carnitine	CAR	1.30226	0.175077
75	LIPID-P-0029	Decenoyl-carnitine	CAR	1.30265	0.115141
76	LIPID-P-0031	Dodecenoyl-carnitine	CAR	1.03589	0.239416
77	LIPID-P-0033	Tetradecenoyl-carnitine	CAR	1.07521	0.214631
78	LIPID-P-0035	Palmitoleoyl- carnitine	CAR	1.06295	0.196209
79	LIPID-P-0037	Oleyl-carnitine	CAR	1.11687	0.151131
80	LIPID-P-0038	3-Hydroxy-octadecenoyl-carnitine	CAR	1.01291	0.395425
81	LIPID-P-0039	Decadienoyl-carnitine	CAR	1.19642	0.033727
82	LIPID-P-0042	Linoleyl-carnitine	CAR	1.31632	0.0478766
83	LIPID-P-0043	3-Hydroxy-linoleyl- carnitine	CAR	1.08528	0.0709564
84	LIPID-P-0053	CE(18:2)	CE	1.24626	0.367697
85	LIPID-P-0055	CE(18:3)	CE	1.3046	0.354534
86	LIPID-P-0069	Cer(d18:1/18:0)	Cer	1.09853	0.463613
87	LIPID-P-0076	Cer(d18:1/22:1)	Cer	1.25008	2.28085
88	LIPID-P-0096	CerP(d18:1/12:0)	CerP	1.32094	0.455523
89	LIPID-P-0105	CerP(d18:1/18:1)	CerP	1.36845	0.334635
90	LIPID-P-0117	DG(14:0/16:0/0:0)	DG	1.37298	4.37646
91	LIPID-P-0121	DG(14:0/18:0/0:0)	DG	1.39647	5.79377
92	LIPID-P-0130	DG(16:0/20:0/0:0)	DG	1.36463	3.30714
93	LIPID-P-0131	DG(14:0/16:1/0:0)	DG	1.27423	3.79843
94	LIPID-P-0132	DG(14:1/16:0/0:0)	DG	1.23796	3.54184
95	LIPID-P-0133	DG(14:0/18:1/0:0)	DG	1.28354	3.89715
96	LIPID-P-0139	DG(16:1/18:0/0:0)	DG	1.16648	2.03289
97	LIPID-P-0144	DG(16:0/20:1/0:0)	DG	1.38942	2.03752
98	LIPID-P-0145	DG(16:1/20:0/0:0)	DG	1.04932	17.8942
99	LIPID-P-0149	DG(18:1/22:0/0:0)	DG	1.41308	4889.43
100	LIPID-P-0155	DG(16:0/18:2/0:0)	DG	1.35684	0.338986
101	LIPID-P-0159	DG(18:0/18:2/0:0)	DG	1.26804	0.489878
102	LIPID-P-0161	DG(18:1/20:1/0:0)	DG	1.31371	3.33918
103	LIPID-P-0162	DG(18:1/20:0/0:0)	DG	1.34243	3.58881
104	LIPID-P-0163	DG(20:0/18:2/0:0)	DG	1.22021	2.1402
105	LIPID-P-0166	DG(16:1/18:2/0:0)	DG	1.27381	0.249948
106	LIPID-P-0168	DG(16:0/18:3/0:0)	DG	1.27451	0.322484
107	LIPID-P-0170	DG(14:0/22:3/0:0)	DG	1.37028	0.245959
108	LIPID-P-0173	DG(16:1/20:2/0:0)	DG	1.19979	0.475534
109	LIPID-P-0174	DG(14:1/22:2/0:0)	DG	1.36054	0.224303
110	LIPID-P-0176	DG(18:1/18:2/0:0)	DG	1.35631	0.302916
111	LIPID-P-0184	DG(16:1/18:3/0:0)	DG	1.18788	0.24263
112	LIPID-P-0188	DG(14:1/22:3/0:0)	DG	1.38561	0.0670795
113	LIPID-P-0189	DG(18:2/18:2/0:0)	DG	1.39686	0.0694134
114	LIPID-P-0190	DG(18:1/18:3/0:0)	DG	1.07417	0.422854
115	LIPID-P-0192	DG(16:0/20:4/0:0)	DG	1.19676	0.497008
116	LIPID-P-0194	DG(18:2/20:2/0:0)	DG	1.20969	0.407669
117	LIPID-P-0201	DG(18:2/18:3/0:0)	DG	1.37307	0.0579351
118	LIPID-P-0202	DG(18:4/18:1/0:0)	DG	1.25916	0.184753
119	LIPID-P-0205	DG(18:2/20:3/0:0)	DG	1.30275	0.259051
120	LIPID-P-0211	DG(18:3/18:3/0:0)	DG	1.19929	0.0161778
121	LIPID-P-0213	DG(18:2/20:4/0:0)	DG	1.39188	0.117664
122	LIPID-P-0215	DG(16:0/22:6/0:0)	DG	1.32723	0.240594
123	LIPID-P-0217	DG(18:2/22:4/0:0)	DG	1.33921	0.176369
124	LIPID-P-0222	LPC(12:0/0:0)	LPC	1.38279	23.0869
125	LIPID-P-0226	LPC(20:0/0:0)	LPC	1.26131	2.78791
126	LIPID-P-0229	LPC(14:1/0:0)	LPC	1.28545	4.69308
127	LIPID-P-0255	LPC(O-20:2/0:0)	LPC-O	1.28353	2.15601
128	LIPID-P-0258	LPC(O-20:3/0:0)	LPC-O	1.35158	3.07536
129	LIPID-P-0259	LPC(O-20:4/0:0)	LPC-O	1.28809	3.72711
130	LIPID-P-0276	LPE(0:0/18:3)	LPE	1.0698	0.491645
131	LIPID-P-0318	PC(16:0/16:1)	PC	1.26133	2.44752
132	LIPID-P-0339	PC(16:1/16:1)	PC	1.23348	3.12014
133	LIPID-P-0340	PC(14:0/18:2)	PC	1.2304	2.53646
134	LIPID-P-0344	PC(16:1/18:1)	PC	1.3646	2.01163
135	LIPID-P-0357	PC(18:2/20:0)	PC	1.25328	2.0758
136	LIPID-P-0387	PC(16:1/22:2)	PC	1.37271	3.19084
137	LIPID-P-0390	PC(22:2/18:1)	PC	1.14076	2.04416
138	LIPID-P-0394	PC(18:3/14:1)	PC	1.37415	5.9814
139	LIPID-P-0398	PC(14:0/20:4)	PC	1.32257	4.94279
140	LIPID-P-0463	PC(12:0/22:6)	PC	1.3764	5.72141
141	LIPID-P-0465	PC(14:0/22:6)	PC	1.33088	4.40408
142	LIPID-P-0483	PC(20:0/22:6)	PC	1.29098	2.70025
143	LIPID-P-0500	PC(20:1/22:6)	PC	1.30509	2.21519
144	LIPID-P-0513	PC(O-16:0/14:0)	PC-O	1.37099	3.7079
145	LIPID-P-0533	PC(O-20:1/20:1)	PC-O	1.34053	0.249505
146	LIPID-P-0540	PC(O-16:2/18:2)	PC-O	1.23031	2.55371
147	LIPID-P-0567	PE(16:0/14:0)	PE	1.24755	5.63746
148	LIPID-P-0588	PE(22:2/12:0)	PE	1.04994	0.454295
149	LIPID-P-0596	PE(22:0/18:2)	PE	1.2273	2.71173
150	LIPID-P-0606	PE(18:1/22:2)	PE	1.24225	2.82655
151	LIPID-P-0609	PE(18:3/16:1)	PE	1.18623	3.90132
152	LIPID-P-0640	PE(P-18:0/20:0)	PE-P	1.28155	0.261772
153	LIPID-P-0642	PE(P-18:1/16:0)	PE-P	1.31691	0.32382
154	LIPID-P-0643	PE(P-18:1/18:0)	PE-P	1.28228	0.286933
155	LIPID-P-0647	PE(P-18:2/18:0)	PE-P	1.16121	0.437336
156	LIPID-P-0655	PE(P-20:2/22:1)	PE-P	1.32161	0.387814
157	LIPID-P-0664	PE(P-20:2/22:3)	PE-P	1.27832	0.434673
158	LIPID-P-0711	PS(22:6/16:0)	PS	1.28986	0.258014
159	LIPID-P-0712	PS(18:0/22:6)	PS	1.29661	0.304084
160	LIPID-P-0716	SM(d18:0/12:0)	SM	1.06437	12.4515
161	LIPID-P-0717	SM(d18:0/14:0)	SM	1.30468	4.91948
162	LIPID-P-0724	SM(d18:1/12:0)	SM	1.40606	30.3541
163	LIPID-P-0725	SM(d18:1/14:0)	SM	1.32417	3.14205
164	LIPID-P-0727	SM(d18:0/18:1)	SM	1.20193	2.5263
165	LIPID-P-0734	SM(d18:2/14:0)	SM	1.31597	3.33023
166	LIPID-P-0739	SM(d18:1/24:1)	SM	1.34661	0.42664
167	LIPID-P-0740	SM(d18:1/26:1)	SM	1.34579	0.368142
168	LIPID-P-0745	SM(d18:2/24:1)	SM	1.36287	0.302325
169	LIPID-P-0748	TG(14:0/14:0/16:0)	TG	1.34501	13.1136
170	LIPID-P-0750	TG(14:0/16:0/16:0)	TG	1.33995	6.72815
171	LIPID-P-0752	TG(14:0/16:0/18:0)	TG	1.36555	10.6734
172	LIPID-P-0754	TG(16:0/16:0/18:0)	TG	1.2424	3.45726
173	LIPID-P-0755	TG(14:0/18:0/18:0)	TG	1.24531	3.17709
174	LIPID-P-0757	TG(14:0/16:0/22:0)	TG	1.35197	5.33522
175	LIPID-P-0760	TG(14:0/18:0/20:0)	TG	1.32019	3.0085
176	LIPID-P-0765	TG(18:0/18:0/18:0)	TG	1.31864	3.02319
177	LIPID-P-0780	TG(12:0/16:0/16:1)	TG	1.09815	7.16091
178	LIPID-P-0781	TG(12:0/14:0/18:1)	TG	1.12368	6.16312
179	LIPID-P-0782	TG(14:0/14:0/18:1)	TG	1.13774	6.71291
180	LIPID-P-0783	TG(14:0/16:0/16:1)	TG	1.20008	8.38027
181	LIPID-P-0786	TG(14:0/14:0/20:1)	TG	1.11717	4.78407
182	LIPID-P-0787	TG(14:0/16:0/18:1)	TG	1.12101	4.732
183	LIPID-P-0792	TG(14:0/18:0/18:1)	TG	1.09793	3.38565
184	LIPID-P-0798	TG(14:0/18:0/20:1)	TG	1.41034	5176.2
185	LIPID-P-0799	TG(16:0/16:1/20:0)	TG	1.34493	19.465
186	LIPID-P-0802	TG(14:0/20:0/20:1)	TG	1.25908	5.48744
187	LIPID-P-0803	TG(16:0/16:1/22:0)	TG	1.31383	12.4277
188	LIPID-P-0804	TG(18:0/18:0/18:1)	TG	1.18281	2.99229
189	LIPID-P-0852	TG(16:0/16:1/20:1)	TG	1.17555	6.08998
190	LIPID-P-0858	TG(16:0/16:1/22:1)	TG	1.07703	4.95398
191	LIPID-P-0859	TG(14:0/20:1/20:1)	TG	1.07966	5.05471
192	LIPID-P-0863	TG(14:0/18:2/22:0)	TG	1.00904	2.33918
193	LIPID-P-0864	TG(14:0/20:0/20:2)	TG	1.00148	2.61342
194	LIPID-P-0865	TG(14:0/20:1/22:1)	TG	1.14314	3.62415
195	LIPID-P-0871	TG(18:1/18:1/20:0)	TG	1.1004	3.23009
196	LIPID-P-0893	TG(12:0/14:1/18:2)	TG	1.08104	0.288799
197	LIPID-P-0894	TG(14:1/14:1/18:1)	TG	1.00172	0.324625
198	LIPID-P-0910	TG(14:0/18:0/18:3)	TG	1.04479	0.353095
199	LIPID-P-0913	TG(14:0/18:1/20:2)	TG	1.01075	0.405741
200	LIPID-P-0915	TG(14:0/18:2/20:1)	TG	1.07114	0.340262
201	LIPID-P-0917	TG(16:0/16:1/20:2)	TG	1.08719	0.344299
202	LIPID-P-0936	TG(14:0/20:2/22:1)	TG	1.0003	3.74147
203	LIPID-P-0972	TG(12:0/18:1/18:3)	TG	1.05925	0.326819
204	LIPID-P-0974	TG(14:1/14:1/20:2)	TG	1.18775	0.121303
205	LIPID-P-0979	TG(16:1/16:1/18:2)	TG	1.20175	0.137989
206	LIPID-P-0981	TG(14:1/14:1/22:2)	TG	1.24863	0.118149
207	LIPID-P-0983	TG(16:0/16:1/18:3)	TG	1.12281	0.206579
208	LIPID-P-0985	TG(14:0/18:1/20:3)	TG	1.15562	0.230495
209	LIPID-P-0989	TG(14:0/16:0/22:4)	TG	1.31544	0.0754014
210	LIPID-P-0991	TG(14:0/18:0/20:4)	TG	1.06379	0.352557
211	LIPID-P-0993	TG(18:1/18:1/18:2)	TG	1.22254	0.183695
212	LIPID-P-0998	TG(14:0/18:0/22:4)	TG	1.29417	0.096021
213	LIPID-P-1002	TG(14:0/20:0/20:4)	TG	1.07293	0.341456
214	LIPID-P-1031	TG(14:1/16:1/18:3)	TG	1.07995	0.233601
215	LIPID-P-1032	TG(16:0/16:1/18:4)	TG	1.2052	0.101455
216	LIPID-P-1033	TG(14:1/14:1/22:3)	TG	1.12214	0.019936
217	LIPID-P-1034	TG(14:0/18:2/18:3)	TG	1.32831	0.0528582
218	LIPID-P-1040	TG(16:1/16:1/20:3)	TG	1.28753	0.0577632
219	LIPID-P-1041	TG(14:0/18:1/20:4)	TG	1.20969	0.090397
220	LIPID-P-1043	TG(16:0/16:1/20:4)	TG	1.27793	0.0900409
221	LIPID-P-1044	TG(14:0/18:3/20:2)	TG	1.27814	0.0839019
222	LIPID-P-1047	TG(14:0/18:4/20:1)	TG	1.21373	0.135605
223	LIPID-P-1050	TG(18:1/18:2/18:2)	TG	1.31287	0.074392
224	LIPID-P-1052	TG(18:0/18:2/18:3)	TG	1.27338	0.1276
225	LIPID-P-1054	TG(14:0/20:2/20:3)	TG	1.18426	0.289264
226	LIPID-P-1057	TG(16:0/16:1/22:4)	TG	1.07588	0.333263
227	LIPID-P-1058	TG(14:0/20:1/20:4)	TG	1.03831	0.382242
228	LIPID-P-1059	TG(18:2/18:3/20:0)	TG	1.22235	0.155787
229	LIPID-P-1061	TG(18:1/18:3/20:1)	TG	1.21073	0.137043
230	LIPID-P-1066	TG(14:0/20:4/22:1)	TG	1.08111	0.357824
231	LIPID-P-1067	TG(18:0/18:3/20:2)	TG	1.06117	0.353302
232	LIPID-P-1082	TG(14:0/18:2/18:4)	TG	1.41091	7.47466e-05
233	LIPID-P-1083	TG(14:0/18:2/20:4)	TG	1.32513	0.0250146
234	LIPID-P-1084	TG(16:1/18:1/18:4)	TG	1.3071	0.0527838
235	LIPID-P-1085	TG(14:0/18:3/20:3)	TG	1.32456	0.0389261
236	LIPID-P-1092	TG(16:0/16:0/22:6)	TG	1.18821	0.177432
237	LIPID-P-1093	TG(18:2/18:2/18:2)	TG	1.38021	0.0175386
238	LIPID-P-1094	TG(18:1/18:2/18:3)	TG	1.29644	0.0539309
239	LIPID-P-1095	TG(14:0/18:3/22:3)	TG	1.34077	0.0399647
240	LIPID-P-1099	TG(14:0/20:2/20:4)	TG	1.3017	0.104178
241	LIPID-P-1100	TG(16:0/16:1/22:5)	TG	1.2587	0.145927
242	LIPID-P-1105	TG(14:0/20:2/22:4)	TG	1.19994	0.1832
243	LIPID-P-1106	TG(14:0/20:4/22:2)	TG	1.1714	0.23801
244	LIPID-P-1107	TG(18:1/18:3/20:2)	TG	1.07292	0.311376
245	LIPID-P-1108	TG(16:0/18:3/22:3)	TG	1.07821	0.284876
246	LIPID-P-1110	TG(18:0/18:3/20:3)	TG	1.32971	0.172967
247	LIPID-P-1119	TG(14:0/18:3/20:4)	TG	1.17586	0.0182717
248	LIPID-P-1123	TG(16:1/16:1/20:5)	TG	1.00819	0.266336
249	LIPID-P-1124	TG(14:0/16:1/22:6)	TG	1.06613	0.299303
250	LIPID-P-1125	TG(18:2/18:2/18:3)	TG	1.38379	0.0150849
251	LIPID-P-1126	TG(18:1/18:3/18:3)	TG	1.38541	0.0138204
252	LIPID-P-1129	TG(14:0/20:3/20:4)	TG	1.32987	0.0577672
253	LIPID-P-1131	TG(14:0/20:2/20:5)	TG	1.19304	0.127532
254	LIPID-P-1133	TG(16:0/16:1/22:6)	TG	1.04253	0.298288
255	LIPID-P-1136	TG(14:0/20:4/22:3)	TG	1.34517	0.0672379
256	LIPID-P-1139	TG(18:2/18:3/20:2)	TG	1.32238	0.0827378
257	LIPID-P-1140	TG(14:0/20:2/22:5)	TG	1.17945	0.153992
258	LIPID-P-1141	TG(16:0/18:1/22:6)	TG	1.06127	0.321925
259	LIPID-P-1152	TG(18:2/18:3/18:3)	TG	1.41057	3.40169e-05
260	LIPID-P-1157	TG(14:0/20:4/20:4)	TG	1.1634	0.213984
261	LIPID-P-1158	TG(14:0/18:2/22:6)	TG	1.19294	0.185295
262	LIPID-P-1160	TG(14:0/20:4/22:4)	TG	1.37625	0.0215802
263	LIPID-P-1161	TG(14:0/20:5/22:3)	TG	1.28414	0.0744623
264	LIPID-P-1163	TG(18:1/18:3/20:4)	TG	1.2651	0.117341
265	LIPID-P-1164	TG(18:2/18:3/20:3)	TG	1.29585	0.0974081
266	LIPID-P-1165	TG(16:0/18:3/22:5)	TG	1.3046	0.10931
267	LIPID-P-1166	TG(14:0/20:2/22:6)	TG	1.30366	0.121402
268	LIPID-P-1172	TG(18:1/18:3/22:4)	TG	1.05185	0.280315
269	LIPID-P-1173	TG(14:0/22:2/22:6)	TG	1.0776	0.359814
270	LIPID-P-1177	TG(16:1/20:4/20:4)	TG	1.41214	4.363e-05
271	LIPID-P-1178	TG(14:0/20:5/22:4)	TG	1.40983	5.88226e-05
272	LIPID-P-1179	TG(18:2/18:3/20:4)	TG	1.03538	0.046158
273	LIPID-P-1182	TG(14:0/20:3/22:6)	TG	1.33559	0.0786891
274	LIPID-P-1184	TG(18:2/18:3/22:4)	TG	1.01266	0.0633378
275	LIPID-P-1185	TG(14:0/22:3/22:6)	TG	1.32639	0.0869071
276	LIPID-P-1186	TG(18:1/18:3/22:5)	TG	1.34351	0.0853435
277	LIPID-P-1195	TG(18:2/18:3/22:5)	TG	1.39844	0.0203237
278	LIPID-P-1196	TG(16:0/20:4/22:6)	TG	1.35601	0.0277102
