# Supplementary material for: GOS Ameliorates Nonalcoholic Fatty Liver Disease Induced by High Fat and High Sugar Diet through Lipid Metabolism and Intestinal Microbes
Source: Nutrients. 2022 Jul 1;14(13):2749. doi: 10.3390/nu14132749 (PMC9268751; doi:10.3390/nu14132749)
Supplement: Supplementary file 1 [file nutrients-14-02749-s001.zip › Supplementary File S2.xlsx]

## Sheet: Sheet1
Differential metabolites between the GOS group and model group mice
SN	Index	Compounds	Class	VIP	Fold_Change
1	LIPID-N-0096	FFA(22:1)	FFA	1.74745	2.08247
2	LIPID-N-0127	LPC(20:1/0:0)	LPC	1.91986	2.94942
3	LIPID-N-0308	PC(18:2/18:3)	PC	1.90244	0.38494
4	LIPID-N-0439	PE(18:3/16:0)	PE	1.23427	0.464366
5	LIPID-N-0467	PE(18:2/18:2)	PE	1.42948	0.433466
6	LIPID-N-0494	PE(18:2/18:3)	PE	1.51443	0.31386
7	LIPID-N-0539	PE(20:4/18:3)	PE	1.18193	0.422514
8	LIPID-N-0540	PE(20:5/18:2)	PE	1.05569	0.487634
9	LIPID-P-0039	Decadienoyl-carnitine	CAR	1.60538	0.281142
10	LIPID-P-0043	3-Hydroxy-linoleyl- carnitine	CAR	1.01256	0.134876
11	LIPID-P-0089	Cer(m18:1/20:0)	Cerm	1.48773	2.75569
12	LIPID-P-0090	Cer(m18:1/22:0)	Cerm	1.31693	2.26971
13	LIPID-P-0094	Cer(m18:1/22:1)	Cerm	1.38801	2.5412
14	LIPID-P-0139	DG(16:1/18:0/0:0)	DG	1.55162	2.07108
15	LIPID-P-0145	DG(16:1/20:0/0:0)	DG	1.85075	3.20699
16	LIPID-P-0149	DG(18:1/22:0/0:0)	DG	1.71921	2.34215
17	LIPID-P-0154	DG(16:1/18:1/0:0)	DG	1.52534	2.26251
18	LIPID-P-0161	DG(18:1/20:1/0:0)	DG	1.61717	2.67187
19	LIPID-P-0162	DG(18:1/20:0/0:0)	DG	1.58977	2.62145
20	LIPID-P-0181	DG(18:1/20:2/0:0)	DG	1.63936	2.25669
21	LIPID-P-0226	LPC(20:0/0:0)	LPC	1.91389	2.15504
22	LIPID-P-0233	LPC(22:1/0:0)	LPC	1.77886	2.09201
23	LIPID-P-0235	LPC(20:2/0:0)	LPC	1.9276	2.31648
24	LIPID-P-0255	LPC(O-20:2/0:0)	LPC-O	1.94298	2.1189
25	LIPID-P-0260	LPC(O-22:4/0:0)	LPC-O	1.86805	2.21694
26	LIPID-P-0271	LPE(0:0/20:1)	LPE	1.38177	2.13237
27	LIPID-P-0272	LPE(0:0/22:1)	LPE	1.45105	2.09466
28	LIPID-P-0640	PE(P-18:0/20:0)	PE-P	1.59562	0.348585
29	LIPID-P-0642	PE(P-18:1/16:0)	PE-P	1.29112	0.437105
30	LIPID-P-0643	PE(P-18:1/18:0)	PE-P	1.48871	0.420224
31	LIPID-P-0647	PE(P-18:2/18:0)	PE-P	1.53352	0.473441
32	LIPID-P-0700	PS(18:2/18:1)	PS	1.09485	0.483822
33	LIPID-P-0701	PS(20:3/18:0)	PS	1.40738	0.448198
34	LIPID-P-0704	PS(16:0/20:4)	PS	1.30256	0.447162
35	LIPID-P-0705	PS(18:0/20:4)	PS	1.56359	0.436604
36	LIPID-P-0711	PS(22:6/16:0)	PS	1.6578	0.264231
37	LIPID-P-0712	PS(18:0/22:6)	PS	1.71335	0.309798
38	LIPID-P-0748	TG(14:0/14:0/16:0)	TG	1.46476	2.47397
39	LIPID-P-0750	TG(14:0/16:0/16:0)	TG	1.49091	2.19582
40	LIPID-P-0780	TG(12:0/16:0/16:1)	TG	1.23008	2.75354
41	LIPID-P-0781	TG(12:0/14:0/18:1)	TG	1.17157	2.23177
42	LIPID-P-0782	TG(14:0/14:0/18:1)	TG	1.34162	2.80725
43	LIPID-P-0783	TG(14:0/16:0/16:1)	TG	1.31929	2.65232
44	LIPID-P-0786	TG(14:0/14:0/20:1)	TG	1.43229	3.13456
45	LIPID-P-0787	TG(14:0/16:0/18:1)	TG	1.33372	2.58759
46	LIPID-P-0788	TG(16:0/16:0/16:1)	TG	1.45551	3.19948
47	LIPID-P-0789	TG(16:0/16:0/18:1)	TG	1.51254	3.67618
48	LIPID-P-0792	TG(14:0/18:0/18:1)	TG	1.41658	2.58142
49	LIPID-P-0793	TG(14:0/16:1/20:0)	TG	1.52927	3.15875
50	LIPID-P-0796	TG(14:0/18:1/20:0)	TG	1.36769	2.66563
51	LIPID-P-0798	TG(14:0/18:0/20:1)	TG	1.10733	2.99929
52	LIPID-P-0799	TG(16:0/16:1/20:0)	TG	1.36051	5.28985
53	LIPID-P-0802	TG(14:0/20:0/20:1)	TG	1.4795	2.28887
54	LIPID-P-0803	TG(16:0/16:1/22:0)	TG	1.65791	4.54399
55	LIPID-P-0834	TG(14:1/14:1/16:0)	TG	1.05073	2.20914
56	LIPID-P-0842	TG(16:0/16:1/16:1)	TG	1.28639	2.60874
57	LIPID-P-0843	TG(14:0/16:1/18:1)	TG	1.14851	2.17797
58	LIPID-P-0845	TG(14:0/18:0/18:2)	TG	1.26179	2.32364
59	LIPID-P-0846	TG(14:0/18:1/18:1)	TG	1.43758	3.05371
60	LIPID-P-0848	TG(16:0/16:1/18:1)	TG	1.45546	3.0279
61	LIPID-P-0852	TG(16:0/16:1/20:1)	TG	1.49883	3.77184
62	LIPID-P-0853	TG(14:0/18:1/20:1)	TG	1.42483	3.03434
63	LIPID-P-0856	TG(14:0/18:0/20:2)	TG	1.27372	2.35214
64	LIPID-P-0858	TG(16:0/16:1/22:1)	TG	1.55326	4.76917
65	LIPID-P-0859	TG(14:0/20:1/20:1)	TG	1.55553	5.01285
66	LIPID-P-0860	TG(16:1/18:1/20:0)	TG	1.43473	3.29865
67	LIPID-P-0861	TG(18:0/18:1/18:1)	TG	1.16225	2.24619
68	LIPID-P-0863	TG(14:0/18:2/22:0)	TG	1.49674	2.43997
69	LIPID-P-0864	TG(14:0/20:0/20:2)	TG	1.73956	4.39062
70	LIPID-P-0865	TG(14:0/20:1/22:1)	TG	1.00111	2.57635
71	LIPID-P-0867	TG(16:0/18:2/22:0)	TG	1.38738	6.21889
72	LIPID-P-0868	TG(18:0/18:2/20:0)	TG	1.10711	2.07608
73	LIPID-P-0871	TG(18:1/18:1/20:0)	TG	1.26199	3.29061
74	LIPID-P-0904	TG(14:1/14:1/22:1)	TG	1.12008	2.29024
75	LIPID-P-0909	TG(16:0/16:1/18:2)	TG	1.21057	2.22149
76	LIPID-P-0910	TG(14:0/18:0/18:3)	TG	1.24802	2.33666
77	LIPID-P-0919	TG(14:0/18:0/20:3)	TG	1.47502	3.25847
78	LIPID-P-0921	TG(16:0/16:0/22:3)	TG	1.3546	3.13452
79	LIPID-P-0922	TG(16:1/18:2/20:0)	TG	1.41113	4.23803
80	LIPID-P-0924	TG(14:0/20:1/20:2)	TG	1.42545	3.34974
81	LIPID-P-0927	TG(18:0/18:1/18:2)	TG	1.19487	2.352
82	LIPID-P-0932	TG(14:0/20:1/22:2)	TG	1.39819	3.53569
83	LIPID-P-0935	TG(16:0/18:0/22:3)	TG	1.41515	4.75575
84	LIPID-P-0936	TG(14:0/20:2/22:1)	TG	1.45708	5.68267
85	LIPID-P-0939	TG(18:1/18:2/20:0)	TG	1.06199	2.79324
86	LIPID-P-0940	TG(14:0/20:0/22:3)	TG	1.54346	3.25206
87	LIPID-P-0986	TG(14:0/18:2/20:2)	TG	1.47551	2.19713
88	LIPID-P-0996	TG(14:0/20:2/20:2)	TG	1.24407	2.84574
89	LIPID-P-0997	TG(16:0/16:1/22:3)	TG	1.28843	2.94084
90	LIPID-P-0999	TG(14:0/20:1/20:3)	TG	1.24527	2.51622
91	LIPID-P-1002	TG(14:0/20:0/20:4)	TG	1.43302	2.71099
92	LIPID-P-1003	TG(18:1/18:3/20:0)	TG	1.33941	3.09716
93	LIPID-P-1004	TG(14:0/20:2/22:2)	TG	1.02214	2.61869
94	LIPID-P-1005	TG(16:1/20:1/20:2)	TG	1.20666	2.26811
95	LIPID-P-1006	TG(18:2/18:2/20:0)	TG	1.30876	2.45908
96	LIPID-P-1057	TG(16:0/16:1/22:4)	TG	1.15128	2.18674
97	LIPID-P-1058	TG(14:0/20:1/20:4)	TG	1.22725	2.25804
98	LIPID-P-1064	TG(16:0/18:2/22:3)	TG	1.34394	2.78932
99	LIPID-P-1065	TG(14:0/20:1/22:4)	TG	1.46872	2.92527
100	LIPID-P-1082	TG(14:0/18:2/18:4)	TG	1.57003	0.000625996
101	LIPID-P-1109	TG(14:0/20:1/22:5)	TG	1.20566	2.26848
102	LIPID-P-1177	TG(16:1/20:4/20:4)	TG	1.01401	0.000863365
103	LIPID-P-1178	TG(14:0/20:5/22:4)	TG	1.29769	0.00191706
